# Supplementary material for: Cellular Prion Protein Expression in the Brain Tissue from Brucella ceti-Infected Striped Dolphins (Stenella coeruleoalba)
Source: Animals (Basel). 2022 May 19;12(10):1304. doi: 10.3390/ani12101304 (PMC9137499; doi:10.3390/ani12101304)
Supplement: Supplementary file 1 [file animals-12-01304-s001.zip]

Archive with 5 entries (5 files):
- FigureS1.TIF
- FigureS2.TIF
- FigureS3.TIF
- FigureS4a.TIF
- FigureS4b.TIF
